# Supplementary material for: Design, Synthesis, In Vitro and In Silico Biological Evaluation of New Pyridine-2,5-Dicarboxylates Esters Bearing Natural Source Fragments as Anti-Trypanosomatid Agents
Source: Pharmaceutics. 2025 Sep 28;17(10):1271. doi: 10.3390/pharmaceutics17101271 (PMC12566703; doi:10.3390/pharmaceutics17101271)
Supplement: Supplementary file 1 [file pharmaceutics-17-01271-s001.zip]

Archive with 1 entries (1 files):
- pharmaceutics-3869870-supplementary.pdf
